# Supplementary material for: Pyramidal cell subtype-dependent cortical oscillatory activity regulates motor learning
Source: Commun Biol. 2021 Apr 22;4:495. doi: 10.1038/s42003-021-02010-7 (PMC8062540; doi:10.1038/s42003-021-02010-7)
Supplement: Supplementary file 5 — Supplementary Data 1 [file 42003_2021_2010_MOESM5_ESM.xlsx]

## Sheet: Sheet1
peak frequency (Hz)
cell type	PC	FS
average	30.894	31.549
SD	3.48746	3.27304
	28.3	25.64
	25.34	27.94
	27.46	32.18
	28.94	31.54
	36.97	29.18
	24.8	34.61
	25.37	28
	29.81	26.9
	28.72	33.17
	31.2	28.7
	34.12	28.61
	29.12	33.52
	27.94	36.57
	23.47	26.5
	32.68	32.57
	34.82	31.29
	31.28	35.69
	30.89	34.73
	32.18	33.63
	33.97	32.98
	32.98	36.47
	31.09	33.86
	32.047	33.1
	32.98	27.97
	35.59	34.89
	27.2	29
	28.43	28.74
	27.56	33.17
	29.54	28.7
	36.97	28.61
	26.8	33.52
	25.37	36.57
	30.81	26.5
	27.72	32.57
	33.2	36.47
	32.16	33.86
	28.17	33.9
	26.94	29.27
	24.07	26.8
	37.58	33.12
	35.93	28.7
	32.31	35.32
	33.78
	32.18
	34.27
	32.13
	35.19
	32.57
	31.69
	36.93
	29.89
	32.98
	33.21
	30.37
	31.1
	32.25
	31.82
	35.4
	28.2
	26.85
