# Supplementary material for: Pyramidal cell subtype-dependent cortical oscillatory activity regulates motor learning
Source: Commun Biol. 2021 Apr 22;4:495. doi: 10.1038/s42003-021-02010-7 (PMC8062540; doi:10.1038/s42003-021-02010-7)
Supplement: Supplementary file 6 — Supplementary Data 2 [file 42003_2021_2010_MOESM6_ESM.xlsx]

## Sheet: Sheet1
Time Lag of nearest positive peak (msec)
L5 cell pair	pyramidal/FS	pyramidal/pyramidal
	18.02	1.519
	21.79	0.57
	33.64	2.17
	28.32	3.15
	25.7	1.7
	15.01	3.5
	6.12	2.19
	5.74	3.47
	15.57	1.9
	14.39	0.7
	18.02	0.57
	21.79	2.17
	15.57	3.15
	14.39	1.519
	23.64	2.17
average	18.514	2.02987
SD	7.58398	0.982266
