# Supplementary material for: Pyramidal cell subtype-dependent cortical oscillatory activity regulates motor learning
Source: Commun Biol. 2021 Apr 22;4:495. doi: 10.1038/s42003-021-02010-7 (PMC8062540; doi:10.1038/s42003-021-02010-7)
Supplement: Supplementary file 7 — Supplementary Data 3 [file 42003_2021_2010_MOESM7_ESM.xlsx]

## Sheet: Sheet1
Fig. 3c
	Oscillation +	Oscillation -
cell type	cell number	cell number
PT	23	4
IT	5	22
Fig. 3e
	spike generation (cell attached mode)
	average spike number in individual cell
cell type	IT	PT	FS	non-FS
	0	4	13.2	0
	0	9.86	4.2	0
	0	0	0	13
	0	1	0	1
	0	17.5	14.8	0
	0	6.25	12.57	0
	0	1	13.71	2.86
	0	2	6.13	1
	0	2.4		0
	0	2.5		3.75
	0	0		2.67
	1	2.33		1
		0		1.67
		0		3
		8.33
		0
		0
