# Supplementary material for: Pyramidal cell subtype-dependent cortical oscillatory activity regulates motor learning
Source: Commun Biol. 2021 Apr 22;4:495. doi: 10.1038/s42003-021-02010-7 (PMC8062540; doi:10.1038/s42003-021-02010-7)
Supplement: Supplementary file 8 — Supplementary Data 4 [file 42003_2021_2010_MOESM8_ESM.xlsx]

## Sheet: Sheet1
	electroporation
	E15.5	n=6 rats		E14.5	n=6 rats
	CTIP2 +	CTIP2 -		CTIP2 +	CTIP2 -
proportion of mcherry + cells in L5	0.031	0.969		0.967	0.033
	0.017	0.983		0.981	0.017
	0.0224	0.9776		0.955	0.0224
	0.03	0.957		0.96	0.04
	0.0226	0.9756		0.98	0.02
	0.046	0.954		0.972	0.028
average	0.0281667	0.969367		0.969167	0.0267333
SD	0.0101819	0.0116766		0.0105341	0.00866872
