# Supplementary material for: Pyramidal cell subtype-dependent cortical oscillatory activity regulates motor learning
Source: Commun Biol. 2021 Apr 22;4:495. doi: 10.1038/s42003-021-02010-7 (PMC8062540; doi:10.1038/s42003-021-02010-7)
Supplement: Supplementary file 9 — Supplementary Data 5 [file 42003_2021_2010_MOESM9_ESM.xlsx]

## Sheet: Sheet1
In vivo recordings
	peak frequency (25-45 Hz)
	14 rats
in Hz
	27.93
	33.49
	32.13
	33.07
	27.61
	29.99
	37.234
	39.84
	35.887
	30.17
	28.658
	30.214
	34.701
	33.509
	40.083
	28.61
	32.8
	36.867
