# Supplementary material for: Pyramidal cell subtype-dependent cortical oscillatory activity regulates motor learning
Source: Commun Biol. 2021 Apr 22;4:495. doi: 10.1038/s42003-021-02010-7 (PMC8062540; doi:10.1038/s42003-021-02010-7)
Supplement: Supplementary file 10 — Supplementary Data 6 [file 42003_2021_2010_MOESM10_ESM.xlsx]

## Sheet: Sheet1
	Trial days
	pattern learning		power (mV2/Hz)
	Day 1				Day 2				Day 3
	theta	beta/gamma	60-70Hz		theta	beta/gamma	60-70Hz		theta	beta/gamma	60-70Hz
rat-1	23.97	12.38	12.37		22.17	11.154	12.19		23.361	6.9544	11.151
rat-2	19.89	10.98	11.943		20.37	9.3155	10.973		20.17	7.9285	11.9
rat-3	21.25	11.197	10.987		20.97	9.3066	11.07		20.34	6.1002	11.831
rat-4	24.21	13.98	12.931		23.49	10.697	13.013		23.987	6.5049	11.55
rat-5	17.98	11.76	9.47		18.23	9.2943	9.837		17.87	9.0009	10.13
rat-6	18.64	10.09	9.19		18.21	7.9012	9.23		19.38	7.3359	9.3854
