# Supplementary material for: Pyramidal cell subtype-dependent cortical oscillatory activity regulates motor learning
Source: Commun Biol. 2021 Apr 22;4:495. doi: 10.1038/s42003-021-02010-7 (PMC8062540; doi:10.1038/s42003-021-02010-7)
Supplement: Supplementary file 11 — Supplementary Data 7 [file 42003_2021_2010_MOESM11_ESM.xlsx]

## Sheet: Sheet1
beta/gamma oscillation
power ratio				peak frequency
	no stim	stim		no stim	stim
rat 1	1.934	2.5851		34.701	36.7974
rat 2	2.0956	3.2424		29.99	30.1
rat 3	1.8861	2.6667		37.234	38.57
rat 4	1.6487	2.2634		30.17	28.61
rat 5	2.2344	3.1393		33.509	33.4482
rat 6	1.6159	1.7695		33.07	33.2335
rat 7	2.2408	2.3702		36.967	36.2548
rat 8	1.7356	2.5229		27.61	27.02
