# Supplementary material for: Pyramidal cell subtype-dependent cortical oscillatory activity regulates motor learning
Source: Commun Biol. 2021 Apr 22;4:495. doi: 10.1038/s42003-021-02010-7 (PMC8062540; doi:10.1038/s42003-021-02010-7)
Supplement: Supplementary file 12 — Supplementary Data 8 [file 42003_2021_2010_MOESM12_ESM.xlsx]

## Sheet: Sheet1
Pattern learning
trial No	control		L2/3 stim		L5 IT stim		L5 PT stim
	average	SD	average	SD	average	SD	average	SD
1	1	0	1	0	1	0	1	0
2	0.69988	0.090641	0.53794	0.10001	0.76138	0.08934	0.51623	0.05136
3	0.55554	0.12496	0.30849	0.064552	0.55922	0.1199	0.34301	0.048266
4	0.43434	0.11923	0.23196	0.076877	0.45504	0.1437	0.26084	0.056652
5	0.39421	0.11648	0.17827	0.070778	0.40239	0.11956	0.19585	0.043318
6	0.30465	0.088212	0.17935	0.067077	0.34057	0.10919	0.18828	0.039574
7	0.24215	0.084288	0.15609	0.058573	0.27263	0.095863	0.16753	0.042208
8	0.18708	0.085496	0.12409	0.065889	0.18172	0.088354	0.12406	0.044922
9	0.18246	0.061333	0.11798	0.056622	0.19539	0.092002	0.13621	0.042541
10	0.16844	0.082819	0.1176	0.073789	0.15779	0.08275	0.12158	0.047751
11	0.13462	0.052393	0.10362	0.0613	0.17482	0.10023	0.10775	0.048417
12	0.13774	0.050391	0.10156	0.059026	0.13344	0.056969	0.10521	0.028452
13	0.14053	0.038345	0.10688	0.061107	0.11632	0.034937	0.11252	0.035595
14	0.12079	0.039193	0.10153	0.066181	0.12503	0.061803	0.10007	0.030679
15	0.099085	0.037889	0.088148	0.052335	0.10902	0.056038	0.10995	0.034437
