# Supplementary material for: Pyramidal cell subtype-dependent cortical oscillatory activity regulates motor learning
Source: Commun Biol. 2021 Apr 22;4:495. doi: 10.1038/s42003-021-02010-7 (PMC8062540; doi:10.1038/s42003-021-02010-7)
Supplement: Supplementary file 13 — Supplementary Data 9 [file 42003_2021_2010_MOESM13_ESM.xlsx]

## Sheet: Sheet1
Pattern learning		eArch
trial No	control		L2/3 stim		L5 IT stim		L5 PT stim
	average	SD	average	SD	average	SD	average	SD
1	1	0	1	0	1	0	1	0
2	0.69988	0.090641	0.70752	0.046859	0.68498	0.080487	0.8687	0.071732
3	0.55554	0.12496	0.57418	0.069049	0.53841	0.052566	0.73004	0.053746
4	0.43434	0.11923	0.44836	0.062241	0.41595	0.055407	0.62272	0.037066
5	0.39421	0.11648	0.42082	0.088793	0.32712	0.04337	0.58236	0.056739
6	0.30465	0.088212	0.35967	0.077904	0.26203	0.043335	0.49264	0.039718
7	0.24215	0.084288	0.27444	0.065234	0.2191	0.035658	0.42764	0.057935
8	0.18708	0.085496	0.26651	0.078902	0.20972	0.051853	0.36445	0.090604
9	0.18246	0.061333	0.25452	0.079384	0.17357	0.066227	0.33956	0.11408
10	0.16844	0.082819	0.18342	0.04459	0.13248	0.049505	0.27714	0.069694
11	0.13462	0.052393	0.18342	0.04459	0.12604	0.076262	0.203	0.046855
12	0.13774	0.050391	0.1959	0.068075	0.13007	0.054464	0.21777	0.067496
13	0.14053	0.038345	0.16592	0.066751	0.11467	0.055495	0.18836	0.073784
14	0.12079	0.039193	0.14646	0.065063	0.10706	0.04803	0.18026	0.0549
15	0.099085	0.037889	0.14714	0.050887	0.11182	0.06808	0.16657	0.081433
