# Supplementary material for: Pyramidal cell subtype-dependent cortical oscillatory activity regulates motor learning
Source: Commun Biol. 2021 Apr 22;4:495. doi: 10.1038/s42003-021-02010-7 (PMC8062540; doi:10.1038/s42003-021-02010-7)
Supplement: Supplementary file 14 — Supplementary Data 10 [file 42003_2021_2010_MOESM14_ESM.xlsx]

## Sheet: Sheet1
beta/gamma oscillation
power ratio		eArch expression
	PT(E14.5)			IT(E14.5)			L2/3(E17.5)
	no stim	stim		no stim	stim		no stim	stim
	2.2523	1.3864		2.1749	2.383		2.2609	2.4126
	2.7341	1.6458		2.3306	2.4994		2.8191	2.7841
	2.187	1.204		1.891	1.927		2.7196	2.8543
	2.6612	1.7136		2.644	2.579		2.0818	2.1153
